# Supplementary material for: Anti-inflammatory effects of eupatilin on Helicobacter pylori CagA-induced gastric inflammation
Source: PLoS One. 2024 Nov 5;19(11):e0313251. doi: 10.1371/journal.pone.0313251 (PMC11537371; doi:10.1371/journal.pone.0313251)
Supplement: S1 File — (XLSX) [file pone.0313251.s012.xlsx]

## Sheet: Figure 2
		%of hummingbird cells
		count1	count2
	AGS	2	2	0.02	0.02
	HP	267	358	2.67	3.58
	HP+eupatilin 10 ng	189	133	1.89	1.33
	HP+Eupatilin 50ng	66	64	0.66	0.64
	HP+Eupatilin 100ng	46	66	0.46	0.66
AVERAGE	AGS	2		4	0.04
	HP	312.5		625	6.25
	HP+Eupatilin 10 ng	161		322	3.22
	HP+Eupatilin 50 ng	65		130	1.3
	HP+Eupatilin 100 ng	56		112	1.12
STDEV	AGS	0
	HP	0.455
	HP+Eupatilin 10 ng	0.28
	HP+Eupatilin 50 ng	0.01
	HP+Eupatilin 100 ng	0.1
p/value	HP	0.0208055
	HP+Eupatilin 10 ng	0.105112
	HP+Eupatilin 50 ng	0.0321892
	HP+Eupatilin 100 ng	0.0314391

## Sheet: Figure 4
		IL-1B		GAPDH				TNF-a		GAPDH				IL6		GAPDH				IL 8		GAPDH				MCP1		B-actin
	AGS	18462.4	21596.7	17781.3	18396.4		AGS	2252.33	2345.57	17781.3	18396.4		AGS	1925.38	1775.38	12970.8	14864.1		AGS	1001.56	1109.73	12970.8	14864.1		AGS	10599.8	9372.99	12970.8	14864.1
	H.p	34510.9	40707.4	17484.5	18140.5		H.p	10742.2	10939.9	17484.5	18140.5		H.p	2287.73	2212.43	13365	15025.6		H.p	1646.92	1636.34	13365	15025.6		H.p	13982.2	14116.7	13365	15025.6
	H.p+Stilen 10ng	30137.5	31726.3	17767.3	18418.8		H.p+Stilen 10ng	9588.8	9441.92	17767.3	18418.8		H.p+Stilen 10ng	2088.56	2083.8	12658.2	13767.6		H.p+Stilen 10ng	1415.78	1418.07	12658.2	13767.6		H.p+Stilen 10ng	10515.5	12594.1	12658.2	13767.6
	H.p+Stilen 50ng	15622.5	16622.2	23337.2	24160.6		H.p+Stilen 50ng	8636.83	8701.42	23337.2	24160.6		H.p+Stilen 50ng	2008.04	2044.04	12663.4	13698.2		H.p+Stilen 50ng	827.385	780.678	12663.4	13698.2		H.p+Stilen 50ng	10827.9	10176.1	12663.4	13698.2
	H.p+Stilen 100ng	8321.32	8914.72	24981.5	25743.9		H.p+Stilen 100ng	7811.76	7896.52	24981.5	25743.9		H.p+Stilen 100ng	670.728	767.435	11338.4	11768.1		H.p+Stilen 100ng	661.243	549.243	11338.4	11768.1		H.p+Stilen 100ng	1814.82	2151.55	11338.4	11768.1
		IL_1B	GAPDH					TNF-a	GAPDH					IL6	GAPDH					IL 8	GAPDH					MCP1		B-actin
AVERAGE	AGS	20029.5	18088.9	1.10728	1	AVERAGE	AGS	2298.95	18088.9	0.127092	1	AVERAGE	AGS	1850.38	13917.5	0.132954	1	AVERAGE	AGS	1055.64	13917.5	0.07585	1	AVERAGE	AGS	9986.41	13917.5	0.717543	1
	HP	37609.2	17812.5	2.1114	1.90682		HP	10841	17812.5	0.60862	4.78883		HP	2250.08	14195.3	0.158509	1.19221		HP	1641.63	14195.3	0.115646	1.52467		HP	14049.5	14195.3	0.989729	1.37933
	HP+Eupatilin 10 ng	30931.9	18093.1	1.7096	1.54396		HP+Eupatilin 10 ng	9515.36	18093.1	0.525913	4.13806		HP+Eupatilin 10 ng	2086.18	13212.9	0.157889	1.18755		HP+Eupatilin 10 ng	1416.92	13212.9	0.107238	1.41381		HP+Eupatilin 10 ng	11554.8	13212.9	0.874504	1.21875
	HP+Eupatilin 50 ng	16122.3	23748.9	0.678866	0.613091		HP+Eupatilin 50 ng	8669.12	23748.9	0.365033	2.8722		HP+Eupatilin 50 ng	2026.04	13180.8	0.153712	1.15613		HP+Eupatilin 50 ng	804.032	13180.8	0.0610002	0.804221		HP+Eupatilin 50 ng	10502	13180.8	0.796766	1.11041
	HP+Eupatilin 100 ng	8618.02	25362.7	0.339791	0.306869		HP+Eupatilin 100 ng	7854.14	25362.7	0.309673	2.43661		HP+Eupatilin 100 ng	719.082	11553.2	0.0622408	0.468138		HP+Eupatilin 100 ng	605.243	11553.2	0.0523874	0.690671		HP+Eupatilin 100 ng	1983.18	11553.2	0.171656	0.239228
STDEV	AGS	1.0383	1.17396	0.06783		STDEV	AGS	0.126668	0.127501	0.00041657		STDEV	AGS	0.148439	0.119441	0.0144993		STDEV	AGS	0.0772159	0.0746581	0.00127893		STDEV	AGS	0.817203	0.630577	0.093313
	HP	1.97381	2.24401	0.135102			HP	0.614385	0.603063	0.00566081			HP	0.171173	0.147245	0.0119644			HP	0.123227	0.108903	0.00716165			HP	1.04618	0.939514	0.0533345
	HP+Eupatilin 10 ng	1.69623	1.7225	0.0131342			HP+Eupatilin 10 ng	0.539687	0.512625	0.0135307			HP+Eupatilin 10 ng	0.164996	0.151355	0.00682068			HP+Eupatilin 10 ng	0.111847	0.103	0.00442318			HP+Eupatilin 10 ng	0.830722	0.914758	0.0420179
	HP+Eupatilin 50 ng	0.669424	0.687987	0.00928152			HP+Eupatilin 50 ng	0.370089	0.360149	0.00496987			HP+Eupatilin 50 ng	0.158571	0.149219	0.00467567			HP+Eupatilin 50 ng	0.0653368	0.0569911	0.00417283			HP+Eupatilin 50 ng	0.855059	0.742878	0.0560906
	HP+Eupatilin 100 ng	0.333099	0.346284	0.00659267			HP+Eupatilin 100 ng	0.312702	0.306733	0.00298423			HP+Eupatilin 100 ng	0.0591557	0.0652133	0.00302879			HP+Eupatilin 100 ng	0.0583191	0.0466723	0.00582344			HP+Eupatilin 100 ng	0.16006	0.182829	0.0113844
p/value	HP	0.0368642				p/value	HP	0.000163604				p/value	HP	0.0413651				p/value	HP	0.00849133				p/value	HP	0.0222984
	HP+Eupatilin 10 ng	0.172081					HP+Eupatilin 10 ng	0.00851669					HP+Eupatilin 10 ng	0.0490983					HP+Eupatilin 10 ng	0.000580286					HP+Eupatilin 10 ng	0.13888
	HP+Eupatilin 50 ng	0.0206733					HP+Eupatilin 50 ng	0.00228377					HP+Eupatilin 50 ng	0.032984					HP+Eupatilin 50 ng	0.000816308					HP+Eupatilin 50 ng	0.0086857
	HP+Eupatilin 100 ng	0.01133					HP+Eupatilin 100 ng	0.00129357					HP+Eupatilin 100 ng	0.00159829					HP+Eupatilin 100 ng	0.0029328					HP+Eupatilin 100 ng	0.000225696

## Sheet: figure 5
		Cag A		GAPDH				PI3K		GAPDH				NF-kB		GAPDH
	AGS	0	0	17781.3	18396.4		AGS	5273.64	5283.35	17781.3	18396.4		AGS	15142.9	14572.3	17781.3	18396.4
	H.p	27381.9	27173.1	17484.5	18140.5		H.p	37147	37019.2	17484.5	18140.5		H.p	20500.4	20468.2	17484.5	18140.5
	H.p+Eupatilien 10ng	16446.9	17278.9	17767.3	18418.8		H.p+Stilen 10ng	17798.8	17935.2	17767.3	18418.8		H.p+Stilen 10ng	18924	19869.1	17767.3	18418.8
	H.p+Stilen 50ng	12600.8	13591.1	23337.2	24160.6		H.p+Stilen 50ng	8233.9	8164.37	23337.2	24160.6		H.p+Stilen 50ng	17601.8	17914.9	23337.2	24160.6
	H.p+Stilen 100ng	9384.74	9986.86	24981.5	25743.9		H.p+Stilen 100ng	3928.79	3981.79	24981.5	25743.9		H.p+Stilen 100ng	9445.81	11318.4	24981.5	25743.9
		Cag A	GAPDH					PI3K	GAPDH					NF-kB	GAPDH
AVERAGE	AGS	0	18088.9	0		AVERAGE	AGS	5278.49	18088.9	0.291809	1	AVERAGE	AGS	14857.6	18088.9	0.821368	1
	HP	27277.5	17812.5	1.53137			HP	37083.1	17812.5	2.08186	7.13434		HP	20484.3	17812.5	1.15	1.4001
	HP+Eupatilin 10 ng	16862.9	18093.1	0.93201			HP+Eupatilin 10 ng	17867	18093.1	0.987508	3.38409		HP+Eupatilin 10 ng	19396.6	18093.1	1.07205	1.30519
	HP+Eupatilin 50 ng	13096	23748.9	0.551434			HP+Eupatilin 50 ng	8199.14	23748.9	0.345243	1.18311		HP+Eupatilin 50 ng	17758.4	23748.9	0.747755	0.910377
	HP+Eupatilin 100 ng	9685.8	25362.7	0.381891			HP+Eupatilin 100 ng	3955.29	25362.7	0.155949	0.534422		HP+Eupatilin 100 ng	10382.1	25362.7	0.409345	0.49837
STDEV	AGS	0	0	0		STDEV	AGS	0.296583	0.287194	0.00469459		STDEV	STDEV	0.85162	0.792128	0.0297458
	HP	1.56607	1.49793	0.0340722			HP	2.12457	2.0407	0.0419345				1.17249	1.12832	0.0220867
	HP+Eupatilin 10 ng	0.925683	0.938113	0.00621502			HP+Eupatilin 10 ng	1.00177	0.973748	0.0140116				1.0651	1.07874	0.00682046
	HP+Eupatilin 50 ng	0.539946	0.56253	0.011292			HP+Eupatilin 50 ng	0.352823	0.337921	0.00745127				0.754239	0.741491	0.00637404
	HP+Eupatilin 100 ng	0.375667	0.387931	0.00613167			HP+Eupatilin 100 ng	0.157268	0.154669	0.0012994				0.378112	0.439654	0.0307709
p/value	HP	1.5e-05				p/value	HP	4.05405e-06				p/value	p/value	0.0025691
	HP+Eupatilin 10 ng	0.00169154					HP+Eupatilin 10 ng	2.36399e-05						0.148088
	HP+Eupatilin 50 ng	0.00127071					HP+Eupatilin 50 ng	6.33597e-06						0.00331535
	HP+Eupatilin 100 ng	0.00032795					HP+Eupatilin 100 ng	4.35508e-06						0.00848351
